# Supplementary material for: TRP Channels Expression Profile in Human End-Stage Heart Failure
Source: Medicina (Kaunas). 2019 Jul 16;55(7):380. doi: 10.3390/medicina55070380 (PMC6681334; doi:10.3390/medicina55070380)
Supplement: Supplementary file 1 [file medicina-55-00380-s001.zip]

Archive with 2 entries (2 files):
- Table S1 + S2 + S3 revised.docx
- Table S4 revised.pdf
